# Supplementary material for: Severe intraprosthetic aortic insufficiency immediately after implantation of a SAPIEN 3 Ultra RESILIA valve with spontaneous resolution: case report
Source: Eur Heart J Case Rep. 2024 Aug 6;8(8):ytae402. doi: 10.1093/ehjcr/ytae402 (PMC11332268; doi:10.1093/ehjcr/ytae402)
Supplement: ytae402_Supplementary_Data [file ytae402_supplementary_data.zip]

Archive with 3 entries (3 files):
- Aortogram.mp4
- Echocardiograms.mp4
- S3UR TVL SAX.mp4
